# Supplementary material for: Effects of Antibiotic Stewardship Program on Antibiotic Consumption and the Incidence of Clostridioides difficile Infection
Source: Antibiotics (Basel). 2026 Jan 23;15(2):112. doi: 10.3390/antibiotics15020112 (PMC12937197; doi:10.3390/antibiotics15020112)
Supplement: Supplementary file 1 [file antibiotics-15-00112-s001.zip]

Archive with 1 entries (1 files):
- antibiotics-4082647-supplementary.docx
